# Supplementary material for: Bone Morphogenetic Protein 2 Enhances Porcine Beige Adipogenesis via AKT/mTOR and MAPK Signaling Pathways
Source: Int J Mol Sci. 2024 Mar 31;25(7):3915. doi: 10.3390/ijms25073915 (PMC11012093; doi:10.3390/ijms25073915)
Supplement: Supplementary file 1 [file ijms-25-03915-s001.zip]

Archive with 2 entries (2 files):
- supplementary information.pdf
- Table S1.xlsx
