# Supplementary material for: Bone Morphogenetic Protein 2 Enhances Porcine Beige Adipogenesis via AKT/mTOR and MAPK Signaling Pathways
Source: Int J Mol Sci. 2024 Mar 31;25(7):3915. doi: 10.3390/ijms25073915 (PMC11012093; doi:10.3390/ijms25073915)
Supplement: Supplementary file 1 [file ijms-25-03915-s001.zip › Table S1.xlsx]

## Sheet: Sheet1
GENE NAME
ACTG2
BMP2
DENND2D
IMPA2
MTARC2
EFEMP1
THRSP
PON3
MST1R
PPP1R3C
PON1
CAV2
TMEM100
GPR176
SELENBP1
GATA3
UCP3
CA3
BCAM
AIG1
GPD1
BCAR3
SCD
SLC2A4
ARL4A
SERINC2
ID4
PM20D2
PEX11A
ACER2
CACNA2D3
ZNF532
ME1
ADCY5
FGL2
MLXIPL
NPR3
SNTB1
TSHR
ACSL1
ADORA1
MYBPH
RNF112
ID1
TRARG1
NTM
RBP4
SULT1B1
RETSAT
NOXO1
ADIPOQ
CEBPA
CHRNA4
KLB
NOCT
NOTCH3
KAT2B
CAV1
ELOVL6
SIK2
SYTL2
CCDC69
EGFL8
ITGA7
SNX10
MREG
JAG1
ELOVL5
IDH1
FABP5
PDE3B
ACSM5
ANGPTL5
COL15A1
PGLYRP2
DBI
DGAT2
GNPNAT1
MRAS
FOXC1
P3H2
HACD2
ABLIM1
PSAT1
ADAMTS12
LPIN1
ITGB8
ELN
BTC
PLIN1
HES4
N4BP3
ADIG
RASAL3
PODN
ACYP2
EPHX1
ELOVL7
PON2
MGLL
F2RL2
GRIN3A
LIPE
CPED1
ASPA
ACKR2
EEPD1
IL20RA
DDO
CBFA2T3
UNC93A
PADI2
ACAA1
SEMA6D
SLC25A33
AQP3
PALMD
CDS1
YBX2
CAVIN2
CYP4F22
GADD45G
CDK18
CIDEC
CPNE8
CALCRL
TBATA
SLC25A34
B4GALNT1
TIMP4
AIFM2
MPC2
MGST3
FFAR4
DHRS4
NKX2-2
CHRNE
PLIN4
WDR93
SRGN
GABRP
DKK2
ZMYND15
SCUBE1
HOXB6
SERPINB9
S1PR1
ALOX5AP
FZD4
FGFRL1
MTHFD2L
NPR1
GLTPD2
PECR
FITM2
MGST1
SORBS2
CPEB4
TBXA2R
BOK
LHFPL5
SDR16C5
APCDD1
TST
MPP7
NCF2
TSTD1
PDE4C
LGALS12
PPFIA4
HEY1
GYS2
GALNT9
PAX2
KCNE1
LAMA3
C1orf141
CDH15
HOXB13
COL9A3
SOX6
OPRD1
ACSM3
PDE8B
MYBPC3
RBP7
ADRB1
SMIM2
PKD2L1
NTSR2
ATP1B2
AK1
FABP4
GALNT17
DLEC1
HOXD10
PSD2
NMNAT3
KCNS2
ABCA4
HDC
TMEM88B
NPY
U6
ANO9
AIFM3
DDC
TBC1D10C
F2RL3
WNT6
SYN2
NRG2
GCM1
